# Supplementary material for: A Novel Bone Morphogenetic Protein 2 Mutant Mouse, nBmp2NLStm, Displays Impaired Intracellular Ca2+ Handling in Skeletal Muscle
Source: Biomed Res Int. 2013 Nov 28;2013:125492. doi: 10.1155/2013/125492 (PMC3863484; doi:10.1155/2013/125492)
Supplement: Supplementary file 1 — nBmp2NLStm mice show normal skeletal structure. In order to check for subtle differences between skeletal structure in wild type and nBmp2NLS^tm mice, digital calipers were used to measure bone dimensions on skeletal preparations of wild type and mutant male mice. Measurements were taken at various points on the femur, tibia, humerus, radius, spinal column, pelvis, rib cage, and skull. The P value for wild type compared to mutant was greater than 0.05 for every measurement. [file 125492.f1.xls]

## Sheet: Sheet1
Supplemental Table 1. Morphometric analysis of mouse skeletal structures
		Mouse	232-9	233-4	average wt	234-11	232-6	232-2	average mut	p valuea
		Genotype	wt	wt		mut	mut	mut
		Age	9 weeks	10 weeks		9 weeks	10 weeks	9 weeks
Right femur	Length		14.52	14.69	14.605	13.17	14.34	15.66	14.39	0.793893
	Shortest diameter
		Proximal	1.55	1.5	1.525	1.44	1.62	1.52	1.52667	0.978953
		Medial	1.35	1.27	1.31	1.1	1.28	1.43	1.27	0.728372
		Distal	1.38	1.35	1.365	1.6	1.24	1.89	1.57667	0.377123
	Longest diameter
		Proximal	1.83	1.96	1.895	1.41	2.6	1.97	1.99333	0.803501
		Medial	2.6	2.24	2.42	1.75	1.8	2.4	1.98333	0.214869
		Distal	2.61	2.26	2.435	1.8	2.16	2.52	2.16	0.38803
Left femur	Length		14.57	14.86	14.715	13.16	13.98	15.52	14.22	0.551182
	Shortest diameter
		Proximal	1.56	1.36	1.46	1.48	1.92	1.78	1.72667	0.20272
		Medial	1.29	1.31	1.3	1.14	1.32	1.4	1.28667	0.878829
		Distal	1.38	1.4	1.39	1.45	1.48	1.84	1.59	0.251035
	Longest diameter
		Proximal	1.89	1.85	1.87	1.76	2.6	2.26	2.20667	0.301276
		Medial	2.45	2.04	2.245	1.71	1.59	2.57	1.95667	0.493346
		Distal	2.49	2.5	2.495	1.82	2.03	2.73	2.19333	0.387228
Right humerus	Length		10.59	10.45	10.52	10.3	11.01	12.07	11.1267	0.359276
	Shortest diameter
		Proximal	1.76	1.31	1.535	1.58	1.34	1.43	1.45	0.771563
		Medial	1.03	1.06	1.045	1.99	1.32	1.14	1.48333	0.231865
		Distal	2.12	2.09	2.105	1.8	0.93	2.07	1.6	0.279648
	Longest diameter
		Proximal	1.69	1.88	1.785	1.56	1.8	1.8	1.72	0.64623
		Medial	2.6	2.59	2.595	2.08	2.2	2.61	2.29667	0.203963
		Distal	1.27	0.86	1.065	0.75	1.57	1.02	1.11333	0.888652
Left humerus	Length		10.42	11.35	10.885	10.47	11.71	11.7	11.2933	0.56763
	Shortest diameter
		Proximal	1.78	1.4	1.59	1.44	1.5	1.43	1.45667	0.609956
		Medial	1.15	1.04	1.095	0.95	1.18	1.19	1.10667	0.910732
		Distal	2.09	2.05	2.07	1.89	1.24	2.22	1.78333	0.424354
	Longest diameter
		Proximal	1.75	1.84	1.795	1.58	1.79	1.95	1.77333	0.865635
		Medial	2.67	2.51	2.59	2.06	2.39	2.57	2.34	0.241263
		Distal	1.07	0.86	0.965	0.73	1.53	0.98	1.08	0.690153
	R. Scapula		11.84	11.01	11.425	9.78	11.21	11.35	10.78	0.39644
		Top	7.75	7.7	7.725	5.98	6.3	7.8	6.69333	0.207084
		Bottom	1.55	1.7	1.625	1.44	1.68	1.83	1.65	0.866022
	L. Scapula		12.24	11.5	11.87	9.65	11.63	11.12	10.8	0.224687
		Top	7.6	NM	7.6	5.53	6.16	7.32	6.33667	b
		Bottom	1.58	1.73	1.655	1.22	1.36	1.52	1.36667	0.0899057
Right tibia	Length		17.98	17.42	17.7	14.7	17.48	17.63	16.6033	0.370459
Left tibia	Length		17.52	17.31	17.415	14.73	17.84	17.43	16.6667	0.523765
Right radius	Length		18.37	18.5	18.435	18.65	18.98	18.6	18.7433	0.112154
Left radius	Length		19.65	19	19.325	18.42	17.64	18.49	18.1833	0.0977566
Tail	Length		96.84	101.08	98.96	NM	91.7	100.72	96.21	0.655221
Base of tail to skull	Length		46.24	45.99	46.115	42	43.42	45.62	43.68	0.145092
Pelvis at spinal attachment	Width		7.4	8.32	7.86	NM	7.87	7.69	7.78	0.89084
Sternum	Length		19.12	20.24	19.68	16.92	20.08	20.5	19.1667	0.713351
Top to bottom rib at vertebrae	Length		20.31	19.35	19.83	17.14	16.32	19.66	17.7067	0.161586
Rib cage base opening	Width		21.3	23.68	22.49	17.5	22.18	23.84	21.1733	0.598483
Base of skull to tip of snout	Length		23.63	23.1	23.365	21.09	24.07	23.1	22.7533	0.564342
Pelvis, anterior to posterior	Length		17.54	17.42	17.48	14.97	18.26	17.25	16.8267	0.571319
Note: all measurements are in mm
a p values were calculate using an unpaired, two-tailed student's t-test
b p value could not be calculated because only one data point was available for wt
NM = not measured
